# Supplementary material for: Interaction effects of the 5-HTT and MAOA-uVNTR gene variants on pre-attentive EEG activity in response to threatening voices
Source: Commun Biol. 2022 Apr 8;5:340. doi: 10.1038/s42003-022-03297-w (PMC8993814; doi:10.1038/s42003-022-03297-w)
Supplement: Supplementary file 3 — Supplementary Data 1 [file 42003_2022_3297_MOESM3_ESM.xlsx]

## Sheet: 工作表1
fear_MMNF3	fear_MMNFZ	fear_MMNF4	fear_MMNC3	fear_MMNCZ	fear_MMNC4	angry_MMNF3	angry_MMNFZ	angry_MMNF4	angry_MMNC3	angry_MMNCZ	angry_MMNC4
-3.57	-1.04	1.41	-8.3	-4.65	0.26	1.23	2.66	1.71	-5.5	0.11	-2.08
-1.17	-2.3	-2.97	-1.4	-3.14	-3.48	-0.94	-1.41	-1.2	-0.94	-1.67	-1.56
-2.16	-3.27	-3.36	-1.78	-2.83	-2.81	-0.8	-2.34	-3.35	-0.81	-2.25	-3.58
-2.25	-3.68	-2.42	-1.15	-4.16	-2.42	-2.41	-3.45	-1.89	-1.8	-3.19	-2.23
-4.04	-4.68	-4.96	-1.3	-1.5	-2.3	0.38	0.4	-1.5	3.06	1.32	-0.66
-3.76	-3.81	-3.37	-3	0.4	1.44	-2	-3.5	-1.97	-1.17	-0.13	0.83
-0.02	0.66	0.67	-0.48	-1.13	0.16	0.78	1.35	0.67	0.48	-0.38	-0.52
-4.12	-2.16	-1.35	-4.53	-2.93	-2.82	-2.77	-2.24	-1.67	-1.86	-1.98	-2.28
-3.33	-3.37	-3.4	-2	-1.59	-1.93	-2.29	-1.44	-2.34	-2.35	-1.78	-1.49
-2.21	-0.72	-0.4	4.01	5.82	5.18	-4.98	-4.08	-4	0.25	1.08	2.33
-14.45	-12.15	-18.63	-13.3	1.33	-14.35	-6.9	-9.69	-13.94	-7.77	-5.61	-13.18
-0.99	-0.91	-1.59	-0.68	-0.54	-2.98	0.81	1.35	0.66	-0.8	-0.46	-1.53
-4.76	-4.28	-4.19	-3.84	-4.75	-4.67	-5.32	-5.89	-6.46	-5.14	-6.25	-6.73
-5.44	-6.45	-5.66	-3.52	-4.79	-3.95	-4.33	-5.83	-3.78	-4.19	-4.55	-3.03
-15.19	-14.7	-9.98	-15.11	-13.01	-15.18	-6.66	-8.8	-2	-8.69	-6.17	-11.57
-5.23	-5.71	-5.79	-2.5	-3.52	-1.86	-4.86	-5.69	-7.25	-1.58	-3.48	-2.72
-3.65	-4.18	-4.35	-1.89	-1.99	-3.21	-0.27	1.59	1.22	0.44	0.65	0.47
-2.76	-4.2	-5.68	-2.08	-2.24	-3.77	-4.25	-6.11	-5.73	-4.76	-5.45	-5.5
-3.61	-3.93	-3.22	-3.84	-3.7	-1.86	-0.59	-0.63	-1.81	-1.91	-1.22	-1.32
1.2	-1.45	-1.22	-2.69	-4.31	-3.32	9.12	5.53	5.29	1.6	0.68	2.66
-4.54	-1.92	-2.37	-2.19	-2.42	-0.69	-1.89	-0.29	-0.13	0.79	2.85	-0.05
5.99	5.42	5.21	2.45	3.29	-1.29	4.8	2.81	2.01	1.41	0.71	-1.29
3.59	0.9	0.14	3.72	0.33	-1.36	3.73	0.7	0.26	3.64	1.31	0.21
-2.68	-2.61	-3.26	-7.07	-7.5	-5.76	-3.52	-3.04	-3.63	-8.02	-8.19	-7.39
-3.59	-3.96	-3.4	-4.02	-4.76	-4.42	-1.36	-3.1	-1.86	-2.43	-3.13	-2.51
-6.12	-7.69	-6.05	-4.26	-6.74	-4.52	-4.65	-3.84	-3.39	-2.8	-2.69	-1.68
-4.68	-0.64	0.88	-3.78	-1.91	-0.36	-1.68	0.04	1.98	-3.15	-2.37	0.47
-5.6	-3.16	-4.53	-3.93	-3.25	-4.18	-3.25	-1.61	-1.71	-1.65	-1.74	-0.96
1.3	-1.78	-3.48	1.57	0.58	-2.07	1.58	-1.66	-2.93	0.66	-2.17	-3.42
-4.66	-5.13	-3.72	-2.83	-3.2	-3.28	-1.6	-3	-3.46	0.64	-1.37	-1.63
0.42	1.66	2.25	0.86	0.7	0.97	-0.44	-0.22	-1.14	-1.12	-0.97	0.11
-4.63	-5.96	-6.05	-3.52	-4.98	-4.21	-1.94	-3.71	-3.51	-0.29	-1.39	-3.96
-1.23	-1.45	-2.05	-4.12	-1.78	-3.16	-2.06	-2.64	-3.21	-2.26	-1.56	-2.14
-1.82	-3.1	-2.77	-2.89	-2.89	-3.34	-0.03	-2.39	-2.82	-2.92	-4.75	-4.94
0.84	-0.27	-3.27	-0.72	0.57	-0.99	0.08	-1.28	-1.85	-0.99	0.24	-1.38
3.09	3.05	2.46	1.82	0.1	1.53	0.77	-0.49	-1.97	-0.59	-1.36	-1.5
-3	-2.53	-3.43	-2.1	-2.66	-0.51	-2.01	-1.55	-0.62	-1.89	-1.46	-0.11
2.33	5.7	4.3	1.96	1.6	4.4	4.63	1.18	2	-0.41	-1.78	-0.83
-0.82	-0.35	-0.38	-1.35	-1.96	-1.12	-1.54	-1.43	-1.63	-1.9	-2.66	-2.45
0.75	-0.04	-0.91	-2.65	-1.21	-1.86	1.76	1.42	0.4	-0.06	0.1	-2.62
-7.36	-6.04	-4.99	-4.23	-3.12	-3.35	-4.43	-3.95	-3.93	-2.44	-3.81	-4.72
-3.38	-2.27	-1.99	-1.16	-3.28	-0.23	-1.16	-0.4	-0.58	0.09	-0.53	0.43
-0.92	-2.77	-4.72	-2.94	-3.87	-3.08	-3.19	-4.72	-6.25	-2.53	-4.02	-5.9
-5.56	-7.25	-7.77	-6.77	-5.97	-3.64	-2.41	-5.01	-4.79	-4.09	-2.96	-2.54
-2.94	-3.38	-3.02	-0.72	-1.71	-2.17	-5.56	-6.54	-6.72	-2.38	-2.89	-3.74
-1.78	-2.15	-1.48	-1.06	-0.01	-0.38	-5.38	-7.24	-5.05	-3.45	-3.83	-2.4
-2.25	-0.42	-0.48	-0.98	-0.9	-0.28	1.79	3.74	3.9	0.2	1.82	1.65
-2.96	-4.13	-1.06	-3.48	-4.19	-3.32	-2.53	-2.77	-1.27	-1.77	-2.92	-2.14
-2.04	-2.1	-1.21	-3.11	-2.59	-1.86	-0.8	-1.55	-1.22	-1.36	-1.5	-0.94
-6.35	-8.41	-7.67	-2.32	-5.67	-3.97	-4.6	-6.41	-3.18	-2.5	-4.39	-3.53
-0.63	0.07	0.69	0.3	-0.17	-1.41	-1.28	0.32	-1.58	-2.33	-2.58	-2.53
-1.37	-1.81	-2.77	-2.38	-3.26	-3.29	-1.11	-1.3	-3	-0.99	-0.65	-1.17
-4.13	-4.3	-3.11	-4.63	-7.76	-4.18	-5	-5.46	-4.71	-4.23	-5.1	-3.5
1.24	0.57	2.57	-0.54	-0.53	-0.39	1.09	0.58	0.89	0.61	-0.58	-1.72
0.87	-0.73	-1.43	-1.21	-2.66	-3.42	2.29	0.77	0.07	-0.92	-1.51	-1.2
-5.72	-7.06	-8.38	-3.51	-4.61	-5.98	-2.9	-3.58	-5.67	-2.31	-2.7	-4.25
0.57	-0.53	-0.29	1.07	0.27	-0.56	3.04	2.35	2.1	2.98	3.18	1.69
0.58	-0.43	-2.15	-1.19	-0.95	-2.93	-1.9	-2.33	-2.08	-0.44	-1.9	-1.98
-1.83	-1.37	-1.67	-1.39	-0.87	-2.39	-1.78	-2.05	-2.43	-1.34	-1.85	-3.14
1.48	1.96	2.16	0.38	1.03	2.03	1.4	1.47	1.67	0.65	1.18	1.74
-2.29	-2.2	-1.6	-0.16	-0.63	-0.27	-3.67	-2.73	-3.01	-2.24	-2.13	-1.27
-0.17	-0.9	0.15	0.09	-0.32	-1.75	0.05	-0.94	0.07	-0.56	-1.53	-2.97
-2.16	-4.35	-4.5	-2.32	-3.79	-3.64	-3.21	-5.19	-6.15	-3	-5.5	-5.11
-0.5	0.51	-0.59	-0.71	-0.51	-0.52	-3.94	-2.88	-4.12	-1.39	-2.81	-3.69
-3.06	-5.18	-4.16	-3.9	-3.4	-3.32	-3.63	-4.75	-4.37	-2.2	-3.41	-2.23
-6.9	-5.13	-6.61	-2.68	-2.08	-1.93	-0.58	0.02	-0.91	-0.31	-0.4	0.21
-2.24	-2.24	-4.11	-4.64	-4.51	-2.14	-3.2	-2.12	-2.5	-4.8	-2.24	-1.71
-3.96	-4.9	-4.94	-3.78	-4.26	-4.24	-2.88	-4.96	-6.12	-3.65	-4.16	-5.68
-3.82	-3.58	-3.44	-3.25	-2.33	-2.61	-6.22	-6.03	-5.74	-5.07	-4.98	-4.54
-5.66	-6.43	-6.69	0.43	-5.7	-5.43	-7.95	-8.11	-8.28	0.1	-5.33	-4.81
-1.58	-1.33	-1.48	-1.22	-1.02	-2.15	-2.51	-2.9	-1.48	-2.74	-1.73	-2.27
-1.34	-0.49	0.38	0.77	1.27	1.51	-4.55	-4.46	-3.14	-3.25	-3.06	0.2
-1.65	-3.17	-2.2	-1.56	-3	-2.96	-4.76	-6.3	-5.47	-3.91	-6.02	-4.62
-0.01	-1.36	-2.44	-0.7	-0.99	-2.83	1.15	-0.49	-0.89	-0.64	-2	0.49
-2.77	-2.68	-3.82	-2.61	-3.36	-2.69	0.97	1.36	0.2	0.15	-1.34	-0.32
-1.63	-3.31	-4.09	-3.64	-3.49	-5.63	-3.02	-3.16	-2.15	-3.98	-3.23	-4.67
-3.57	-4.13	-4.19	-3.61	-4.29	-3.27	-4.14	-4.97	-4.17	-3.8	-4.32	-4.13
-3.58	-2.88	-3.39	-4.29	-4.84	-3.77	-4.7	-4.47	-5.17	-4.05	-5.28	-5.35
-3.53	-2.69	-3.07	-2.39	-2.5	-2.07	-2.85	-2.64	-2.13	-2.19	-2.63	-1.93
-11.69	-11.2	-8.81	-7.71	-6.56	-6.81	-11.96	-11.91	-8.44	-8.19	-9.06	-8.17
-0.89	-0.68	-2.6	-0.46	-1.21	-1.32	-0.17	-0.02	1.01	0.93	2.12	2.26
-1.75	-2.52	-2.94	-0.88	-2.19	-1.45	-4.37	-4.69	-4.85	-4.36	-4.63	-3
0.73	1.07	1.14	-0.49	-3.61	0.11	3.57	0.23	1.27	-0.83	-3.28	-1.31
0.1	-0.84	-0.15	0.18	-0.84	0.35	-5.08	-5.36	-5.37	-2.91	-2.34	-3.47
-2.28	-1.79	-1.09	-2.19	-2.12	-1.61	0.51	0.78	0.87	0.25	0.37	0.38
-2.36	-0.78	0.13	-3.08	-0.13	0.44	-1.32	0.19	0.27	-1.16	0.6	1.14
-2.37	-1.2	-1.75	-2.65	-1.1	-1.47	1.95	1.88	1.18	-0.7	-0.73	-0.25
-4.43	-4.85	-4.81	-3.35	-2.22	-2.73	-2.58	-3.27	-3.28	-2.12	-2.71	-2.23
-14.69	-15.84	-16.79	-8.82	-11.49	-8.88	-11.54	-15.47	-16.42	-9.14	-11.81	-9.87
-16.16	-14.93	-10.59	-12.74	-14.91	-9.03	-6.77	-5.29	-5.03	0.4	-5.55	-4.2
-4.79	-7.53	-4.69	-4.27	-6.18	-7.11	-4.53	-7.53	-6.26	-5.17	-7.1	-6.58
-3.52	-6.07	-5.08	-4.38	-5.81	-4.88	-1.04	0.41	0.29	-1.34	-0.37	0.35
-4.35	-5.25	-6.76	-0.17	-2.6	-2.41	-0.49	0.22	0.54	-5.96	-4.53	-5.04
-3.29	-5.29	-3.04	-0.71	-2.71	-1.31	0.13	1.15	0.23	-2.05	-0.64	-0.93
-2.01	-1.64	-5.21	0.11	-0.38	-4.67	-3.47	-3.92	-2.02	-4.82	-2.94	-0.95
1.2	1.15	-2.21	0.41	2.43	2.7	1.96	0.45	-0.8	0.09	-0.87	1.56
-0.51	-2.41	-1.77	1.58	0.02	-1.39	-7.14	-3.02	-4.94	-6.03	-3.41	-2.2
-0.35	-3.51	0.18	-2.56	-3.68	-1.65	-1	-1.32	-0.57	-2.2	-1.32	-0.5
-6.92	-11.66	-12.06	-5.51	-15.1	-12.72	-6.54	-10.36	-10.12	-5.11	-9.93	-8.57
-2.66	-0.65	0.58	0.22	0.07	1.35	2.05	-1.9	-1.11	-1.94	-3.24	-3.11
1.14	0.18	3.66	-0.87	-1.88	-3.18	-3.36	-1.39	-4.58	-2.92	-1.43	2.66
-3.43	-0.13	0.88	8.46	-3.4	-2.6	1.3	-1.1	-3.6	-12.79	3	1.83
-1.2	-0.88	0.88	-2.56	0.66	-1.03	6.28	-0.77	-1.58	-2.12	-0.78	-2.33
11.17	3.95	-2.8	-0.84	3.02	-3.15	0.8	1.6	1.03	1.95	2.71	1.75
-9.49	-7.98	-7.08	-9.26	-10.05	-8.79	-6.61	-5.63	-3.42	-5.06	-4.2	-4.42
2.6	14.38	-2.52	10.14	11.78	-4.66	-7.09	-21.11	-1.14	-15.86	-19.22	1.86
-4.87	-0.18	-2.45	-2.37	-1.26	0.06	23.09	-6.28	7.2	2.43	-5.81	-9.43
-0.06	-1.44	-1.87	-5.5	-6.34	-0.06	0.65	-0.97	-0.8	-6.32	-6.41	0.65
-0.63	-0.53	-0.75	-0.17	-0.42	0.02	0.3	0.13	-0.24	0.72	-0.01	-0.05
-2.85	-3.97	-3.97	-2.33	-2.67	-2.39	-1.82	-2.23	-2.11	-1.51	-1.36	-1.34
-3.16	-4.53	-4.16	-1.09	-2.82	-2.23	-0.75	-0.83	-0.69	-0.26	-0.22	-0.43
-3.95	-2.99	-2.34	-2.48	-2.26	-1.74	-3.32	-3.28	-2.73	-2.27	-1.99	-1.5
-4.36	-4.05	-3.38	-1.96	-2.48	-1.92	-2.73	-2.4	-2.15	-1.13	-1.44	-1.39
0.21	-0.89	-0.41	-1.21	-1.13	-0.88	0.27	-0.16	0.71	-0.79	-0.78	0.34
0.04	-0.78	-1.75	-0.57	-0.26	-1.34	-0.46	-1.01	-1.59	-1.07	-0.88	-1.53
-1.45	-1.08	-1.12	-1.38	-1.11	-1.05	-0.02	-0.41	-1.27	-0.76	-1.07	-0.81
-0.92	-1.75	-1.82	-1.73	-2.35	-2.24	0.49	-0.02	-0.68	-1.8	-2.23	-2.3
-3.25	-2.85	-2.32	-2.64	-2.8	-1.93	-2.12	-2.58	-2.19	-1.43	-2.51	-1.39
-4.56	-5.72	-4.94	-2.94	-4.25	-3.51	-3.47	-4.4	-3.15	-2.12	-3.86	-3.34
-3.35	-4.49	-3.72	-2.4	-3.25	-2.09	-1.64	-3.25	-2.77	-1.41	-2.48	-2.26
-3.48	-4.73	-5.33	-2.43	-4.2	-4.49	-3.26	-3.73	-4.25	-1.79	-2.99	-2.87
0.42	-1.17	-1.1	-1.47	-1.78	-1.3	-1.02	-1.81	-0.81	-1.76	-1.94	-0.9
-1.39	-2.31	-2.4	-2.6	-2.7	-3.11	-1.26	-1.59	-2.77	-1.79	-2.02	-2.36
-0.93	-1.41	-0.94	-0.63	0.61	1.08	0.45	-1.62	0.24	-0.23	-0.53	0.66
-3.16	-3.11	-2.88	-2.19	-2.89	-2.34	-1.36	-1.25	-1.31	-1.79	-2.25	-1.7
-0.52	0.71	0.12	-0.62	-1.27	-1.28	-1.55	-0.99	-1.22	-0.71	-0.73	-1.22
0.82	-1.49	-0.67	-0.63	-2.32	-1.61	-0.43	-1.86	-2.02	-2.14	-2.35	-2.25
-2.53	-3.14	-2.71	-2.19	-2.23	-2.1	-2.41	-2.43	-2.53	-1.81	-1.89	-1.36
-1.59	-1.65	-1.22	-1.21	-0.63	-1.66	-2.75	-2.65	-1.69	-1.35	-1.78	-1.36
-2.61	-3.06	-1.85	-1.69	-1.65	-0.97	-2.23	-2.61	-2.26	-1.43	-2.17	-0.98
-1.61	-2.17	-2.13	-0.96	-1.66	-1.14	-1.47	-1.93	-1.65	-1.14	-1.83	-1.19
-1.32	-2.07	-1.8	-1.38	-1.35	-1.49	-1.65	-1.46	-1.92	-1.73	-1.14	-0.93
-1.59	-2.4	-2.04	0.03	-0.76	-1.01	-1.19	-2.3	-1.4	-0.17	-0.59	-1.34
-3.18	-3.75	-2.39	-3.17	-3.4	-2.96	-2.51	-2.54	-2.67	-2.17	-2.41	-1.75
-2.65	-3.54	-2.87	-1.55	-2.77	-2.43	-1.12	-2.77	-2.03	-1.55	-1.74	-1.69
-2.22	-3.65	-3.11	-0.91	-1.55	-1.29	-2.63	-4.43	-4.36	-1.46	-1.92	-2.26
-0.83	-1.05	-0.92	-1.52	-0.83	-0.57	0.43	0.29	-1.36	-0.54	0.49	-0.82
-0.14	-0.2	-0.71	0.01	-0.19	0.12	1.27	0.75	0.97	0.38	0.49	-0.23
-1.71	-1.89	-1.31	-0.44	-0.03	-0.02	-0.8	-1.4	-1.65	-0.96	-1.39	-1.45
-0.93	-1.42	-1.66	-1.57	-1.03	-1.87	-0.95	-1.09	-0.77	-1.57	-1.04	-1.48
