# Supplementary material for: Interaction effects of the 5-HTT and MAOA-uVNTR gene variants on pre-attentive EEG activity in response to threatening voices
Source: Commun Biol. 2022 Apr 8;5:340. doi: 10.1038/s42003-022-03297-w (PMC8993814; doi:10.1038/s42003-022-03297-w)
Supplement: Supplementary file 5 — Supplementary Data 3 [file 42003_2022_3297_MOESM5_ESM.xlsx]

## Sheet: MAOA_L
fear_MMN_F4	Neutral_ERP_F4	Fearful_ERP_F4	angry_MMN_F4	Angry_ERP_F4
-2.97	-0.16	-1.05	-1.2	0.13
-2.42	-1.42	-0.17	-1.89	-2
-4.96	-1.27	-3.79	-1.5	-3.45
-1.35	-1.68	-2.97	-1.67	-2.35
-18.63	-1.39	-13.01	-13.94	-7.86
-1.59	-2.73	0.4	0.66	2.56
-5.68	-0.36	-2.71	-5.73	-2.9
0.88	-2.64	-1.49	1.98	-1.05
-2.05	-2.14	0.91	-3.21	-1.45
-3.43	-0.07	-1.92	-0.62	0.2
-1.99	1.77	1.1	-0.58	1.21
0.69	-4.66	2	-1.58	-3.31
2.16	-0.98	3.1	1.67	2.52
-4.16	0.04	-0.16	-4.37	-0.45
-4.11	0.32	-1.44	-2.5	-0.86
-4.94	1.17	-2.87	-6.12	-1.75
-2.2	2.34	1.93	-5.47	-1.86
-2.44	-2.13	-1.5	-0.89	-0.65
-3.82	-1.36	-1.23	0.2	1.64
-8.81	5.45	-1.62	-8.44	-3.33
1.14	-2.89	-1.6	1.27	0.39
-1.09	-2.08	-0.43	0.87	0.68
0.13	-1.97	-1.26	0.27	-1.63
-1.75	-4.05	-2.94	1.18	-1.57
3.66	1.53	5.19	-4.58	-3.05
0.88	4.57	5.45	-3.6	0.97
-7.08	1.77	-5.31	-3.42	-1.65
-1.87	-1.47	-3.34	-0.8	-2.27
-3.97	3.04	-0.93	-2.11	0.93
-4.16	2.6	-1.56	-0.69	1.91
-3.38	2.38	-1	-2.15	0.23
-1.82	1.37	-0.45	-0.68	0.69
-1.1	0.93	-0.17	-0.81	0.12
-0.94	2.11	1.17	0.24	2.35

## Sheet: MAOA_HM
fear_MMN_F4	Neutral_ERP_F4	Fearful_ERP_F4	angry_MMN_F4	Angry_ERP_F4
1.41	-4.81	2.68	1.71	-4.1
-3.36	0.32	-2.16	-3.35	-0.63
-3.37	-2.33	-2.04	-1.97	-1.1
0.67	1.51	3.93	0.67	2.48
-3.4	0.04	-2.64	-2.34	-0.54
-0.4	-4.19	1.8	-4	-2.14
-4.19	-0.68	1.61	-6.46	-6.24
-5.66	-4.25	-2.71	-3.78	-0.72
-9.98	-2.13	-8.24	-2	-1.54
-5.79	-0.63	-1.88	-7.25	-4.3
-4.35	-1.27	-2.66	1.22	-0.39
-3.22	-1.91	-1.61	-1.81	-1.4
-1.22	0.8	-0.14	5.29	5.98
-2.37	0.67	-2.73	-0.13	-0.6
5.21	-6.17	1.57	2.01	0.38
0.14	-6.18	-2.06	0.26	-3.16
-3.26	-0.89	-2.69	-3.63	-3.08
-3.4	-3.01	-4.5	-1.86	-5.68
-6.05	-0.73	-0.31	-3.39	1.1
-4.53	-5.24	-4.72	-1.71	-2.97
-3.48	-0.3	2.87	-2.93	3.41
-3.72	-3.22	-3.95	-3.46	-4.12
2.25	-0.22	3.04	-1.14	0.35
-6.05	-3.02	-4.21	-3.51	-2.3
-2.77	-0.11	0.11	-2.82	0.05
-3.27	0.62	-1.21	-1.85	-0.07
2.46	0.61	3.86	-1.97	0.1
4.3	-6.14	2.66	2	1
-0.38	-2.89	-1.44	-1.63	-2.29
-0.91	-0.22	0.68	0.4	1.46
-4.99	-0.24	-1.04	-3.93	0.31
-4.72	0.32	-1.15	-6.25	-3.97
-7.77	2.25	-1.12	-4.79	0.16
-3.02	1.2	3.05	-6.72	-0.58
-1.48	-3.27	-0.64	-5.05	-3.83
-0.48	-3.08	-0.53	3.9	2.9
-1.06	0.28	0.8	-1.27	-0.28
-1.21	-0.75	-0.38	-1.22	-0.21
-7.67	-0.07	-2.7	-3.18	1.53
-2.77	0.41	-1.33	-3	-1.93
-3.11	-4.61	-3.36	-4.71	-4.86
2.57	-3.41	-2.29	0.89	-1.98
-1.43	-5.66	-0.37	0.07	1.08
-8.38	0.09	-2.08	-5.67	-0.63
-0.29	-1.69	-1.03	2.1	1.01
-2.15	-0.07	-0.73	-2.08	-3.07
-1.67	-2.04	1.14	-2.43	-0.19
-1.6	-1.7	-1.77	-3.01	-3.24
0.15	-3.1	-1.4	0.07	-2.29
-4.5	-0.32	-1.29	-6.15	-3.88
-0.59	-3.46	-0.36	-4.12	-3.57
-6.61	-2.84	-5.35	-0.91	-3.53
-3.44	-3.27	-2.31	-5.74	-5.41
-6.69	-1.11	-4.58	-8.28	-4.49
-1.48	-3.27	-0.72	-1.48	-1.68
0.38	0.49	2.86	-3.14	-1.34
-4.09	-0.8	-0.68	-2.15	-0.64
-4.19	3.42	-0.13	-4.17	-0.54
-3.39	4.65	1.64	-5.17	0.13
-3.07	0.13	-0.48	-2.13	-0.39
-2.6	4.54	2.91	1.01	4.14
-2.94	-3.95	-2.86	-4.85	-6.28
-0.15	-4.44	0.25	-5.37	-5.73
-4.81	-0.93	-2.12	-3.28	0.8
-16.79	6.69	-4.73	-16.42	-4.63
-10.59	0	-2.82	-5.03	-1.11
-4.69	0.15	0.23	-6.26	0.29
-5.08	2.23	-3	0.29	2.37
-6.76	2.21	-5.17	0.54	2.13
-3.04	1.97	-1.07	0.23	2.2
-5.21	-0.3	-5.51	-2.02	-2.32
-2.21	5.75	3.54	-0.8	4.95
-1.77	5.6	3.83	-4.94	0.66
0.18	3.34	3.52	-0.57	2.77
-12.06	1.9	-10.16	-10.12	-8.22
0.58	-2.16	-1.58	-1.11	-3.27
0.88	-1.11	-0.23	-1.58	-2.69
-2.8	-0.35	-3.15	1.03	0.68
-2.52	-0.63	-3.15	-1.14	-1.77
-2.45	-0.74	-3.19	7.2	6.46
-0.75	1.53	0.78	-0.24	1.29
-2.34	2.72	0.38	-2.73	-0.01
-0.41	2.26	1.85	0.71	2.97
-1.75	1.8	0.05	-1.59	0.21
-1.12	2.59	1.47	-1.27	1.32
-2.32	4.59	2.27	-2.19	2.4
-4.94	3.41	-1.53	-3.15	0.26
-3.72	0.85	-2.87	-2.77	-1.92
-5.33	2.73	-2.6	-4.25	-1.52
-2.4	3.65	1.25	-2.77	0.88
-2.88	1.62	-1.26	-1.31	0.31
0.12	-1.23	-1.11	-1.22	-2.45
-0.67	1.15	0.48	-2.02	-0.87
-2.71	2.3	-0.41	-2.53	-0.23
-1.22	1.44	0.22	-1.69	-0.25
-1.85	4.11	2.26	-2.26	1.85
-2.13	4.02	1.89	-1.65	2.37
-1.8	1.11	-0.69	-1.92	-0.81
-2.04	1.4	-0.64	-1.4	0
-2.39	3.21	0.82	-2.67	0.54
-2.87	1.58	-1.29	-2.03	-0.45
-3.11	2.56	-0.55	-4.36	-1.8
-0.92	4.6	3.68	-1.36	3.24
-0.71	2.24	1.53	0.97	3.21
-1.31	2.26	0.95	-1.65	0.61
-1.66	1.37	-0.29	-0.77	0.6
